# Supplementary material for: Temporal changes in avian community composition in lowland conifer habitats at the southern edge of the boreal zone in the Adirondack Park, NY
Source: PLoS One. 2019 Aug 19;14(8):e0220927. doi: 10.1371/journal.pone.0220927 (PMC6699670; doi:10.1371/journal.pone.0220927)
Supplement: S1 File — (XLSX) [file pone.0220927.s001.xlsx]

## Sheet: data
Species	Boreal	Southern	Feeding	Foraging	Nesting	Habitat	Migration	Winter	Single Brood	Clutch	Weight	UTMY	NYPop	Arrival	λ
Yellow-bellied sapsucker	N	N	omnivore	bark forager	cavity	forest	short distance	widespread	Y	5.5	1.8	4769859	400000	81	1.0613
Hairy woodpecker	N	Y	insectivore	bark forager	cavity	forest	non migratory	resident	Y	4.5	2.5	4754676	130000		1.00808
Black-backed woodpecker	Y	N	insectivore	bark forager	cavity	forest interior	non migratory	resident	Y	4	2.5	4876158	1000		0.943477
Northern flicker	N	Y	insectivore	ground forager	cavity	forest	short distance	widespread	Y	7.5	4.8	4747995	64000	81	1.03315
Pileated woodpecker	N	Y	insectivore	bark forager	cavity	forest	non migratory	resident	Y	5.5	10.9	4758965	23000		1.15729
Olive-sided flycatcher	Y	N	insectivore	flycatcher	tree	conifer	long distance	C-S America	Y	3.5	3.5	4863514	500	121	0.945681
Yellow-bellied flycatcher	Y	N	insectivore	flycatcher	ground	conifer	long distance	Caribbean	Y	4	0.4	4867925	4000	121	0.961372
Alder flycatcher	N	N	insectivore	flycatcher	shrub	scrub/marsh	long distance	C-S America	Y	3.5	0.5	4777004	300000	121	1.00171
Least flycatcher	N	Y	insectivore	flycatcher	tree	forest	long distance	Caribbean	N	4.5	0.4	4764963	410000	112	0.95023
Red-eyed vireo	N	Y	insectivore	foliage gleaner	tree	forest	long distance	C-S America	N	4	0.6	4754324	3800000	112	1.02397
Blue-headed vireo	N	N	insectivore	foliage gleaner	tree	conifer	long distance	Caribbean	Y	4	0.6	4766771	300000	98	1.00669
Blue jay	N	Y	omnivore	ground forager	tree	commensal	non migratory	resident	Y	5	3	4752296	320000		1.03562
Canada jay	Y	N	omnivore	ground forager	tree	conifer	non migratory	resident	Y	3.5	2.6	4884609	160		0.995379
American crow	N	Y	omnivore	ground forager	tree	commensal	non migratory	resident	Y	5	16	4745749	550000		1.02026
Common raven	N	N	omnivore	ground forager	cavity	commensal	non migratory	resident	Y	5	40	4786677	7000		1.01514
Tree swallow	N	Y	insectivore	flycatcher	cavity	commensal	short distance	widespread	Y	5	0.7	4749648	370000	81	1.00389
Black-capped chickadee	N	Y	omnivore	foliage gleaner	cavity	commensal	non migratory	resident	Y	7.5	0.4	4752446	1900000		1.01285
Boreal chickadee	Y	N	omnivore	foliage gleaner	cavity	forest	non migratory	resident	Y	8	0.3	4874845	500		0.934641
Red-breasted nuthatch	N	N	omnivore	bark forager	cavity	conifer	non migratory	resident	Y	5.5	0.4	4786616	130000		0.989053
Winter wren	N	N	insectivore	ground forager	cavity	forest	short distance	US/Canada	N	5.5	0.3	4792548	90000	74	1.03831
Golden-crowned kinglet	N	N	omnivore	foliage gleaner	tree	conifer	short distance	US/Canada	N	8	0.2	4793554	300000		1.02447
Ruby-crowned kinglet	N	N	omnivore	foliage gleaner	tree	conifer	short distance	widespread	Y	8	0.2	4867426	4000	91	1.05781
Eastern bluebird	N	Y	omnivore	ground forager	cavity	open	short distance	US/Canada	N	4.5	1.1	4744370	150000	74	1.14454
American robin	N	Y	omnivore	ground forager	tree	commensal	short distance	US/Canada	N	5	2.7	4750076	5200000	2	0.967345
Swainson's thrush	N	N	insectivore	foliage gleaner	tree	conifer	long distance	C-S America	Y	4	1.1	4825994	30000	105	1.11062
Hermit thrush	N	N	insectivore	ground forager	ground	forest	short distance	US/Canada	N	4.5	1.1	4776104	200000	74	1.00214
Cedar waxwing	N	Y	omnivore	foliage gleaner	tree	commensal	short distance	US/Canada	N	4	1.1	4752021	2100000	121	1.0036
Northern parula	N	N	insectivore	foliage gleaner	tree	conifer	long distance	Caribbean	N	5	0.3	4823582	140000	105	0.99872
Nashville warbler	N	N	insectivore	foliage gleaner	ground	forest	long distance	C-S America	Y	4.5	0.3	4820983	120000	112	1.00774
Chestnut-sided warbler	N	Y	insectivore	foliage gleaner	shrub	open	long distance	Caribbean	N	4	0.4	4761459	700000	112	1.00903
Magnolia warbler	N	N	insectivore	foliage gleaner	tree	conifer	long distance	Caribbean	Y	4	0.3	4770157	180000	112	0.99351
Black-throated blue warbler	N	N	insectivore	foliage gleaner	shrub	forest interior	long distance	Caribbean	Y	4	0.4	4785922	140000	112	1.01078
Blackburnian warbler	N	N	insectivore	foliage gleaner	tree	forest interior	long distance	C-S America	Y	4.5	0.4	4772656	500000	105	1.00215
Yellow-rumped warbler	N	N	insectivore	foliage gleaner	tree	forest	short distance	widespread	N	4	0.5	4777878	300000	98	1.01016
Black-throated green warbler	N	Y	insectivore	foliage gleaner	tree	forest interior	long distance	C-S America	N	4	0.3	4764241	300000	112	0.950447
Palm warbler	Y	N	insectivore	ground forager	ground	conifer	long distance	Caribbean	N	4.5	0.4	4901677	unavailable	91	1.02664
Pine warbler	N	N	insectivore	bark forager	tree	conifer	short distance	US/Canada	Y	4	0.4	4771860	50000	91	1.24338
Black-and-white warbler	N	Y	insectivore	bark forager	ground	forest	long distance	widespread	N	5	0.4	4765234	250000	105	1.04519
American redstart	N	Y	insectivore	foliage gleaner	tree	commensal	long distance	widespread	N	3.5	0.3	4753521	680000	121	1.10741
Ovenbird	N	Y	insectivore	ground forager	ground	forest	long distance	widespread	N	4.5	0.7	4756903	590000	112	1.03368
Northern waterthrush	N	N	insectivore	ground forager	ground	forest	long distance	widespread	Y	4.5	0.8	4795825	9000	112	1.03835
Common yellowthroat	N	Y	insectivore	foliage gleaner	ground	commensal	short distance	widespread	N	4.5	0.4	4750628	2200000	112	1.0064
Canada warbler	N	N	insectivore	foliage gleaner	ground	forest interior	long distance	C-S America	Y	4	0.4	4779955	70000	128	0.997533
Scarlet tanager	N	Y	insectivore	foliage gleaner	tree	forest interior	long distance	C-S America	Y	3.5	1	4748598	110000	121	0.8721
Chipping sparrow	N	Y	omnivore	ground forager	shrub	open	short distance	US/Canada	N	3.5	0.4	4749558	3500000	81	0.962969
Savannah sparrow	N	Y	omnivore	ground forager	ground	open	short distance	US/Canada	N	4	0.8	4758613	900000	91	1.01939
White-throated sparrow	N	N	omnivore	ground forager	ground	forest	short distance	US/Canada	N	4.5	0.9	4821733	500000	22	1.0096
Song sparrow	N	Y	omnivore	ground forager	ground	open	short distance	US/Canada	N	4	0.7	4748606	4200000	60	0.977789
Lincoln's sparrow	Y	N	omnivore	ground forager	ground	scrub/marsh	short distance	US/Canada	N	4.5	0.8	4869931	3000	112	0.97469
Swamp sparrow	N	N	omnivore	ground forager	ground	scrub/marsh	short distance	US/Canada	N	4.5	0.8	4772856	200000	91	1.01153
Dark-eyed junco	N	Y	omnivore	ground forager	ground	forest	short distance	US/Canada	N	4.5	0.7	4755610	400000		0.952796
Red-winged blackbird	N	Y	omnivore	ground forager	shrub	commensal	short distance	US/Canada	N	4	2.3	4746000	1800000	53	0.992994
Rusty blackbird	Y	N	omnivore	ground forager	tree	scrub/marsh	short distance	US/Canada	Y	4.5	2.3	4857766	1100	67	0.861395
Common grackle	N	Y	omnivore	ground forager	tree	commensal	short distance	US/Canada	N	5.5	4.5	4746653	900000	67	0.985
Purple finch	N	N	omnivore	foliage gleaner	tree	conifer	short distance	US/Canada	N	4	1.2	4771767	170000		1.01525
Pine siskin	N	N	omnivore	foliage gleaner	tree	conifer	short distance	US/Canada	N	4	0.5	4803272	7000		0.99362
American goldfinch	N	Y	omnivore	foliage gleaner	shrub	open	short distance	US/Canada	N	5	0.5	4747714	1600000		0.926114

## Sheet: notes
Arrival date defined as Julian date of first sighting in Franklin County, NY, as per eBird. Blank indicates species is resident in Franklin County year round
UTMY denotes mean latitude of distribution in New York State based on NYS Breeding Bird Atlas blocks in which bird occurs (Units - Universal Transverse Mercator, Datum = NAD83, Zone = 18N)
